# Supplementary material for: (−)-Adaline from the Adalia Genus of Ladybirds Is a Potent Antagonist of Insect and Specific Mammalian Nicotinic Acetylcholine Receptors
Source: Molecules. 2022 Oct 20;27(20):7074. doi: 10.3390/molecules27207074 (PMC9611057; doi:10.3390/molecules27207074)
Supplement: Supplementary file 1 [file molecules-27-07074-s001.zip]

Archive with 1 entries (1 files):
- molecules-1968550-supplementary.pdf
